# Supplementary material for: Enhanced durability of a Zika virus self-amplifying RNA vaccine through combinatorial OX40 and 4-1BB agonism
Source: JCI Insight. 2025 Apr 3;10(10):e187405. doi: 10.1172/jci.insight.187405 (PMC12128976; doi:10.1172/jci.insight.187405)
Supplement: Supporting data values [file jciinsight-10-187405-s070.xlsx]

## Sheet: Fig. 1D
	Rluc				ZIKV M/E
Serum	4.69897	4.97772	5.0607	4.60206	0.69897	0.69897	0.69897	0.69897
Spleen	4.19837	4.29403	5.29632	4.7073	0.901862	0.901862	0.901862	0.901862
Liver	2.75657	1.96107	3.15123	2.78533	0.0338438	0.0338438	0.0338438	0.0338438
Brain	0.835449	1.31618	1.09002	1.22841	0.402811	0.402811	0.402811	0.402811
Eye	1.88384	2.11756	2.01412	1.95078	1.26761	1.26761	1.26761	1.26761

## Sheet: Fig. 1E
	Rluc				ZIKV M/E
Serum	4.97772	5.02119	5.11394	5.04139	1.47712	1	1.30103	1.17609
Spleen	5.64178	6.06424	6.26097	5.39839	0.845131	0.845131	0.845131	0.845131
Liver	4.21789	4.14764	4.22359	4.32744	0.317411	0.317411	0.317411	0.317411
Brain	3.59329	3.45081	3.41657	3.91057	0.392116	0.392116	0.392116	0.392116
Eye	6.1549	6.03589	6.01412	6.02996	1.31225	1.31225	1.31225	1.31225

## Sheet: Fig. 2B
	Rluc										ZIKV M/E
Anti ZIKV E IgG	1.75622	2.08539	1.47712	1.78319	1.47712	1.47712	1.47712	1.47712	1.47712	1.80777	3.23435	3.73429	3.44322	3.63845	3.67388	3.53092	3.39807	3.91306	3.73241	3.99915

## Sheet: Fig. 2C
	Rluc										ZIKV M/E
NT50 (log10)	1	1	1	1	1	1	1	1	1	1	1.546	1.577	1.689	1.568	1.537	1.653	2.062	1.621	1.648	1.868

## Sheet: Fig. 2D
	Rluc							ZIKV M/E
Serum	4.30103	4.27875	3.95424	4	4.90309	4.92942	3.95424	2.69897	2.95424	4.07918	0.69897	4.17609	3.95424	4	2
Spleen	5.06215	4.31529	4.45964	4.6408	5.10553	5.08715	5.05662	4.36603	5.37813	4.73755	4.16115	4.85078	4.88494	5.32331	5.16607
Liver	3.81389	3.71052	3.56525	3.76773	2.00065	2.66497	3.63041	3.59591	3.90826	3.66437	3.88817	4.66776	4.11847	4.03772	1.84523
Brain	3.23266	3.3887	3.02533	2.76917	2.89744	3.02346	2.27475	1.36472	0.335112	2.90483	0.876475	1.10366	0.570732	1.06618	1.27523
Eye	3.53462	3.56067	2.60399	2.9914	3.57675	3.56067	2.48737	0.402811	0.402811	0.402811	0.402811	1.52578	1.88606	1.65365	0.402811

## Sheet: Fig. 2F
CD4	E644-658
	Rluc										ZIKV M/E
IFNg+	56469.3	31168.1	28625.4	58638.1	0	22504.2	10644.7	36824.2	35871	43753.2	214994	292926	141164	117021	239635	151709	119567	141080	282704	332410
IFNg+TNF+	0	0	0	11688	0	0	0	0	0	0	169286	254903	129707	63821.7	186084	124150	44819.9	105810	245923	274557
IFNg+TNF+IL-2+	0	0	0	0	0	0	0	0	0	0	91514.2	201798	91443.4	21245.1	103380	96590.9	44819.9	58819.3	106923	196112
IFNg+CD107a+	90257.3	109887	47787.3	70425.2	32352.9	113553	53049.2	36824.2	44908.3	65629.9	109538	75939.9	68528.5	63821.7	66990.4	124150	74747	105810	98262.2	245140
CD4	E346-360
	Rluc										ZIKV M/E
IFNg+	45111.7	31230	38075.7	93853.4	32181.7	0	42304	18322.4	8989.29	0	185506	705573	381446	172625	255759	165564	676284	243483	367134	447205
IFNg+TNF+	0	0	0	0	0	0	0	0	0	0	174094	667603	324267	151347	228913	110376	631539	172989	342645	377919
IFNg+TNF+IL-2+	0	0	0	0	0	0	0	0	0	0	125734	448546	151325	63921.9	176888	41358.1	362799	129742	221712	242256
IFNg+CD107a+	67667.6	52016.5	57151.7	82159.5	32181.7	45230.1	21152	9161.21	44809.2	43698.5	91592.6	50696.1	183751	53238.6	104052	69017.9	456858	151366	171323	193805

## Sheet: Fig. 2G
CD8	PrM169-177
	Rluc										ZIKV M/E
IFNg+	700352	562340	656977	1.22272e+06	728266	615941	658356	548983	695175	925444	1.24246e+06	1.38894e+06	2.00989e+06	1.04221e+06	1.34488e+06	1.62484e+06	1.81691e+06	1.50537e+06	1453907	2.24052e+06
IFNg+TNF+	158144	200836	136203	120268	105291	151461	105337	135257	132083	212852	764593	950892	1.42003e+06	498448	661768	873861	983588	681263	799649	1.34048e+06
IFNg+TNF+IL-2+	135552	190794	104155	120268	96517.2	131266	84532.9	127300	118180	212852	229378	320525	284006	145003	170779	327698	491794	208774	207701	382995
IFNg+CD107a+	734240	542257	592882	841874	622975	555356	474016	429639	604802	777373	1.14689e+06	1.17526e+06	1.85696e+06	996897	1.38758e+06	1.50195e+06	1.77592e+06	1.31857e+06	1.35006e+06	2.01072e+06
CD8	E294-302
	Rluc										ZIKV M/E
IFNg+	578920	659324	579796	1148756	662109	489615	245190	633558	860582	767845	1.48203e+06	1.7003e+06	1.7646e+06	1.17309e+06	1.45847e+06	1.77503e+06	1.34773e+06	1.22309e+06	1.12687e+06	1.84236e+06
IFNg+TNF+	162098	169826	38228.3	153851	132422	78950.3	21243	193158	251878	234099	741014	1.0014e+06	1069453	573509	564899	1.10598e+06	554948	467965	499650	887061
IFNg+TNF+IL-2+	127362	149846	38228.3	133338	105937	67657	21243	193158	216895	215371	323006	354664	288752	243307	236230	477893	251048	191440	170094	389917
IFNg+CD107a+	451558	519468	477854	800026	626797	431198	159962	440400	608704	636749	1.14002e+06	1251756	1.49723e+06	1.12964e+06	1.43792e+06	1.63849e+06	1.17596e+06	1.03165e+06	1.16939e+06	1.8521e+06

## Sheet: Fig. 3B
	d28															d84
	ZIKV M/E -						ZIKV M/E +									ZIKV M/E -								ZIKV M/E +
Serum	5.23045	4.65321	5.04139	4.97772	5.02119	5.11394	0.69897	1	1.69897	1.47712	1.60206	2.04139	2	1.92942	2.11394	5.5682	5.67897	5.51188	6.17609	4.47712	4.14613	4.33244	4.40654	4.59106	4.77452	5.63347	5.05115	3.39794	3.54407	4.30103	3.54407	3.95424
Spleen	6.83763	6.14116	6.11746	5.49059	5.55535	5.61721	5.10828	4.86737	4.70609	4.95337	4.83963	3.72795	4.29284	4.10538	2.51089	5.80908	5.59811	5.77648	5.16094	5.65914	5.67222	5.55241	5.6263	4.92172	4.51215	5.57479	4.01368	5.16431	4.81562	5.20687	5.36829	5.41108
Liver	4.70055	4.24237	4.24943	4.39727	4.30652	3.93122	1.50962	0.346491	2.29377	2.24911	2.42216	0.543494	0.346491	0.916259	0.380489	4.61261	4.34132	3.82507	4.22827	3.8791	4.72027	4.55878	4.48495	4.00847	3.97678	3.96297	4.1543	3.81734	3.51594	3.67824	3.74277	4.68403
Brain	3.6968	3.97143	3.72415	3.24965	3.65423	3.73692	0.802628	0.170696	1.26584	1.501	1.64762	0.8	0.247952	0.608278	0.608278	3.79769	4.07821	3.05684	3.58386	3.60052	3.71126	2.86044	3.8588	2.63209	3.05371	3.5779	2.78173	2.63997	2.70937	3.38397	3.45824	3.18592
Eye	4.47049	4.35655	4.13817	3.77276	4.75614	5.6073	1.79511	2.49712	2.28722	2.34591	2.43376	1.54154	3.16567	3.10316	1.54154	4.24565	4.5867	3.55112	3.80084	3.3851	4.06406	3.68906	3.61767	3.86012	3.57305	3.71369	2.50465	2.78416	3.06908	2.81248	2.80549	2.90454

## Sheet: Fig. 3D
	d28							d84
Anti ZIKV E IgG	2.99093	3.37289	3.21715	2.87908	3.01279	3.01505	3.42964	1.47712	1.47712	1.47712	1.47712	1.47712	1.72767	1.47712	1.47712	1.47712

## Sheet: Fig. 3E
	d28							d84
NT50 (log10)	1.937	2.199	2.057	2.152	2.131	2.115	2.301	1	1	1	1	1	1	1	1	1

[truncated: 33 more sheets: Fig. 3F, Fig. 3G, Fig. 4B, Fig. 4C, Fig. 4D, Fig. 4E, Fig. 4F, Fig. 5B, Fig. 5C, Fig. 5D, Fig. 5E, Fig. 5F, Fig. 6B, Fig. 6D, Fig. 6F, Fig. S1C, Fig. S1D, Fig. S1E, Fig. S2A, Fig. S2B …]
